# Supplementary material for: Methods to Develop an in silico Clinical Trial: Computational Head-to-Head Comparison of Lisdexamfetamine and Methylphenidate
Source: Front Psychiatry. 2021 Nov 3;12:741170. doi: 10.3389/fpsyt.2021.741170 (PMC8595241; doi:10.3389/fpsyt.2021.741170)
Supplement: Supplementary file 2 [file Data_Sheet_2.xlsx]

## Sheet: Title page
SUPPLEMENTARY TABLES Methods to develop an in silico clinical trial: Computational head-to-head comparison of lisdexamfetamine and methylphenidate . AUTHORS: José Ramón Gutiérrez-Casares 1✝٭, Javier Quintero2✝, Guillem Jorba 3,4✝٭, Valentin Junet3,5, Vicente Martínez6, Tamara Pozo-Rubio6, Baldomero Oliva4, Xavier Daura5,7, José Manuel Mas3, Carmen Montoto6 AFFILIATIONS:1 Unidad Ambulatoria de Psi…

## Sheet: A
Supplementary Table A. Summary of ADHD and psychiatric comorbidities characterization.
Disease	Motive code	Pathophysiological motive	# Proteins
ADHD	ADHD1	Neurotransmitter imbalance	28
ADHD	ADHD2	Neuroinflammation and defective immunoregulation	25
ADHD	ADHD3	Circadian system imbalance	6
ADHD	ADHD4	Altered neural viability and neurodegeneration	40
DEPRESSION	DEP1	HPA Axis Hyperactivation	14
DEPRESSION	DEP2	Neuroinflammation	38
DEPRESSION	DEP3	Oxidative Stress	11
DEPRESSION	DEP4	Loss of Neural Plasticity and Neurogenesis	44
DEPRESSION	DEP5	Glutamatergic Excitotoxicity	18
DEPRESSION	DEP6	Neurotransmission Alteration	31
ANXIETY	ANX1	HPA Axis Hyperactivation	36
ANXIETY	ANX2	Neuroinflammation	14
ANXIETY	ANX3	Oxidative Stress	25
ANXIETY	ANX4	Neurodevelopment Deviation and Maintenance Failure	50
ANXIETY	ANX5	Neurotransmission Alteration	69
BIPOLAR DISORDER	BP1	Membrane ion channels dysregulation	9
BIPOLAR DISORDER	BP2	Neurodevelopment deviation and maintenance failure	5
BIPOLAR DISORDER	BP3	Neurotransmission dysregulation	26
BIPOLAR DISORDER	BP4	Chronic inflammatory state	7
BIPOLAR DISORDER	BP5	Circadian system dysregulation	7
BIPOLAR DISORDER	BP6	Oxidative stress	11
BIPOLAR DISORDER	BP7	DNA damage	17
TICS	TICS1	Neuroinflammation	10
TICS	TICS2	Neurodevelopment and Neuron Maintenance Failure	6
TICS	TICS3	Neurotransmission Alteration	22
BINGE EATING	BE1	Neurotransmission Alteration in Impulse Control Circuitry	35
BINGE EATING	BE2	Deregulation of Appetite Mechanisms	18

## Sheet: B
Supplementary Table B. Proteins included in the diseases molecular characterization. Activation in disease column indicates whether the protein is increased/overactivated (1) or reduced/inhibited (-1) in the context of each disease (1/-1 denote conflicting or complex role of the protein on the disease). Note that proteins can be repeated in more than one motive.
Motive code	Protein name	Gene name	Uniprot code	Activation in disease	References
ADHD1	Flotillin-1	FLOT1	O75955	1	[1] PMID: 22514303; [2] PMID: 22514303; [3]PMID: 22710269
ADHD1	Interleukin-1 beta	IL1B	P01583	1	[1] PMID: 11803448
ADHD1	Ferritin light chain	FTL	P02792	-1	[1] PMID: 25298126; [2] PMID: 28046016
ADHD1	Ferritin heavy chain	FTH1	P02794	-1	[1] PMID: 25298126; [2] PMID: 28046016
ADHD1	Dopamine beta-hydroxylase	DBH	P09172	-1	[1] PMID: 25298126
ADHD1	D(2) dopamine receptor	DRD2	P14416	1	[1] PMID: 30511754; [2] PMID: 22610946; [3] PMID: 27836462
ADHD1	Amine oxidase [flavin-containing] A, EC 1.4.3.4	MAOA	P21397	1	[1] DOI: 10.1590/S0101-60832011000100008
ADHD1	D(1A) dopamine receptor	DRD1	P21728	-1	[1] PMID: 30511754; [2] PMID: 22610946
ADHD1	D(4) dopamine receptor	DRD4	P21917	-1	[1] PMID: 24259639; [2] PMID: 30511754; [3] PMID: 21903599; [4] PMID: 22610946
ADHD1	D(1B) dopamine receptor	DRD5	P21918	-1	[1] PMID: 24259640; [2] PMID: 22610946
ADHD1	Catechol O-methyltransferase	COMT	P21964	1	[1] PMID: 28687733; [2] PMID: 22640745
ADHD1	Sodium-dependent noradrenaline transporter	SLC6A2	P23975	1	[1] DOI: 10.4103/2231-0738.191660; [2] PMID: 25445492
ADHD1	Substance-P receptor	TACR1	P25103	-1	[1] PMID: 23681253
ADHD1	5-hydroxytryptamine receptor 1B	HTR1B	P28222	-1	[1] PMID: 12556913
ADHD1	5-hydroxytryptamine receptor 2A	HTR2A	P28223	-1	[1] PMID: 12192616; [2] PMID: 11032388; [3] PMID: 12167522
ADHD1	Sodium- and chloride-dependent GABA transporter 1	SLC6A1	P30531	-1	[1] PMID: 26072958
ADHD1	RAC-alpha serine/threonine-protein kinase	AKT1	P31749	1	[1] PMID: 25647412
ADHD1	RAC-beta serine/threonine-protein kinase	AKT2	P31751	1	[1] PMID: 25647412
ADHD1	D(3) dopamine receptor	DRD3	P35462	1	[1] PMID: 30511754; [2] PMID: 22610946; [3] PMID: 27836462
ADHD1	Signal transducer and activator of transcription 6	STAT6	P42226	-1	[1] PMID: 24493267
ADHD1	Synaptosomal-associated protein 25	SNAP25	P60880	-1	[1] PMID: 23593184; [2] PMID: 29608877
ADHD1	Sodium-dependent dopamine transporter	SLC6A3	Q01959	1	[1] PMID: 25647412; [2] PMID: 15950014
ADHD1	BDNF/NT-3 growth factors receptor	NTRK2	Q16620	-1	[1] PMID: 25354496
ADHD1	Calcium/calmodulin-dependent protein kinase II inhibitor 1	CAMK2N1	Q7Z7J9	1	[1] PMID: 22514303; [2] PMID: 24561222
ADHD1	Tryptophan 5-hydroxylase 2	TPH2	Q8IWU9	-1	[1] PMID: 27871272; [2] PMID: 28202785
ADHD1	Glutamate decarboxylase 1	GAD1	Q99259	-1	[1] PMID: 31103523
ADHD1	Cell adhesion molecule 1	CADM1	Q9BY67	1	[1] PMID: 25647412
ADHD1	RAC-gamma serine/threonine-protein kinase	AKT3	Q9Y243	1	[1] PMID: 25647412
ADHD2	Complement C5	C5	P01031	-1	[1] PMID: 21432611
ADHD2	Lymphotoxin-alpha	LTA	P01374	1	[1] PMID: 24493267
ADHD2	Tumor necrosis factor	TNF	P01375	1	[1] PMID: 24493267
ADHD2	Interferon gamma	IFNG	P01579	-1	[1] PMID: 24493267
ADHD2	Interleukin-1 beta	IL1B	P01583	1	[1] PMID: 24493267
ADHD2	Interleukin-1 alpha	IL1A	P01584	1	[1] PMID: 24493267
ADHD2	C-reactive protein	CRP	P02741	1	[1] PMID: 21432611
ADHD2	Protein S100-B	S100B	P04271	-1	[1] PMID: 20534153
ADHD2	Interleukin-4	IL4	P05112	-1	[1] PMID: 24493267
ADHD2	Interleukin-5	IL5	P05113	-1	[1] PMID: 30350094
ADHD2	Interleukin-6	IL6	P05231	1	[1] PMID: 24493267
ADHD2	Alpha-2A adrenergic receptor	ADRA2A	P08913	1	[1] PMID: 21432611; [2] PMID: 30596206
ADHD2	Complement C4-B	C4B	P0C0L5	-1	[1] PMID: 24493267
ADHD2	cAMP-dependent protein kinase catalytic subunit alpha	PRKACA	P17612	-1	[1] PMID: 21432611
ADHD2	Interleukin-1 receptor antagonist protein	IL1RN	P18510	-1	[1] PMID: 11803448; [2] PMID: 21432611
ADHD2	Nuclear factor NF-kappa-B p105 subunit	NFKB1	P19838	1	[1] PMID: 21432611
ADHD2	Interleukin-10	IL10	P22301	-1	[1] PMID: 24493267
ADHD2	cAMP-dependent protein kinase catalytic subunit gamma	PRKACG	P22612	-1	[1] PMID: 21432611
ADHD2	cAMP-dependent protein kinase catalytic subunit beta	PRKACB	P22694	-1	[1] PMID: 21432611
ADHD2	Mitogen-activated protein kinase 3	MAPK3	P27361	1	[1] PMID: 21432611
ADHD2	Interleukin-13	IL13	P35225	1	[1] PMID: 20534153
ADHD2	Signal transducer and activator of transcription 6	STAT6	P42226	-1	[1] PMID: 24493267
ADHD2	Interleukin-2	IL2	P60568	-1	[1] PMID: 24493267
ADHD2	Nuclear factor NF-kappa-B p100 subunit	NFKB2	Q00653	1	[1] PMID: 21432611
ADHD2	Pro-interleukin-16	IL16	Q14005	1	[1] PMID: 20534153
ADHD3	Aryl hydrocarbon receptor nuclear translocator-like protein 1	ARNTL	O00327	-1	[1] PMID: 23876287
ADHD3	Period circadian protein homolog 2	PER2	O15055	-1	[1] PMID: 23876287
ADHD3	Circadian locomoter output cycles protein kaput	CLOCK	O15516	-1	[1] PMID: 23876287
ADHD3	Period circadian protein homolog 1	PER1	O15534	-1	[1] PMID: 27836462
ADHD3	Cryptochrome-1	CRY1	Q16526	-1	[1] PMID: 23876287
ADHD3	Cryptochrome-2	CRY2	Q49AN0	-1	[1] PMID: 23876287
ADHD4	G1/S-specific cyclin-D1	CCND1	P24385	-1	[1] PMID: 29608877
ADHD4	Metabotropic glutamate receptor 8	GRM8	O00222	-1	[1] PMID: 29608877
ADHD4	Forkhead box protein P2	FOXP2	O15409	-1	[1] PMID: 29608877
ADHD4	E3 ubiquitin-protein ligase parkin	PRKN	O60260	-1	[1] PMID: 29608877
ADHD4	Complement C5	C5	P01031	-1	[1] PMID: 21432611
ADHD4	Interleukin-1 beta	IL1B	P01583	1	[1] PMID: 11803448
ADHD4	C-reactive protein	CRP	P02741	1	[1] PMID: 21432611
ADHD4	Protein S100-B	S100B	P04271	-1	[1] PMID: 21432611; [2] PMID: 20509936
ADHD4	Interleukin-6	IL6	P05231	1	[1] PMID: 21432611
ADHD4	Thyroid hormone receptor beta	THRB	P10828	-1	[1] PMID: 23681253
ADHD4	Vitamin D3 receptor	VDR	P11473	-1	[1] PMID: 29497301
ADHD4	Cyclic AMP-responsive element-binding protein 1	CREB1	P16220	-1	[1] PMID: 21432611
ADHD4	cAMP-dependent protein kinase catalytic subunit alpha	PRKACA	P17612	-1	[1] PMID: 21432611
ADHD4	Interleukin-1 receptor antagonist protein	IL1RN	P18510	-1	[1] PMID: 11803448
ADHD4	Neurotrophin-3	NTF3	P20783	-1	[1] PMID: 21432611
ADHD4	Neurofibromin	NF1	P21359	-1	[1] PMID: 26412966; [2] PMID: 25962619
ADHD4	cAMP-dependent protein kinase catalytic subunit gamma	PRKACG	P22612	-1	[1] PMID: 21432611
ADHD4	cAMP-dependent protein kinase catalytic subunit beta	PRKACB	P22694	-1	[1] PMID: 21432611
ADHD4	Brain‐derived neurotrophic factor	BDNF	P23560	-1	[1] PMID: 30511754
ADHD4	Ciliary neurotrophic factor receptor subunit alpha	CNTFR	P26992	-1	[1] PMID: 21432611
ADHD4	Serum paraoxonase/arylesterase 1	PON1	P27169	-1	[1] PMID: 26886057
ADHD4	Mitogen-activated protein kinase 3	MAPK3	P27361	1	[1] PMID: 21432611
ADHD4	Nitric oxide synthase, brain	NOS1	P29475	-1	[1] PMID: 25621792; [2] PMID: 21724667; [3] PMID: 29608877; [4] PMID: 29608877
ADHD4	Non-receptor tyrosine-protein kinase TYK2	TYK2	P29597	-1	[1] PMID: 21432611
ADHD4	Cyclin-dependent kinase inhibitor 1	CDKN1A	P38936	1	[1] PMID: 29608877
ADHD4	Glial cell line-derived neurotrophic factor	GDNF	P39905	1	[1] PMID: 27919646
ADHD4	Metabotropic glutamate receptor 5	GRM5	P41594	-1	[1] PMID: 29608877
ADHD4	Serine/threonine-protein kinase mTOR	MTOR	P42345	-1	[1] PMID: 25647412
ADHD4	Nuclear receptor subfamily 4 group A member 2	NR4A2	P43354	-1	[1] PMID: 23876287
ADHD4	Transcriptional coactivator YAP1	YAP1	P46937	-1	[1] PMID: 29608877
ADHD4	Cadherin-13	CDH13	P55290	1	[1] PMID: 26460479
ADHD4	POU domain, class 4, transcription factor 1	POU4F1	Q01851	-1	[1] PMID: 23876287
ADHD4	Myocyte-specific enhancer factor 2C	MEF2C	Q06413	-1	[1] PMID: 29608877
ADHD4	Metabotropic glutamate receptor 1	GRM1	Q13255	-1	[1] PMID: 29608877
ADHD4	Metabotropic glutamate receptor 7	GRM7	Q14831	-1	[1] PMID: 29608877
ADHD4	Mitogen-activated protein kinase 11	MAPK11	Q15759	-1	[1] PMID: 21432611
ADHD4	BDNF/NT-3 growth factors receptor	NTRK2	Q16620	-1	[1] PMID: 25354496
ADHD4	Sodium/hydrogen exchanger 9	SLC9A9	Q8IVB4	-1	[1] PMID: 29608877
ADHD4	Adhesion G protein-coupled receptor L3	ADGRL3	Q9HAR2	-1	[1] PMID: 22939004; [2] PMID: 25989180
ADHD4	ARF GTPase-activating protein GIT1	GIT1	Q9Y2X7	-1	[1] PMID: 21499268
DEP1	Orexin	HCRT	O43612	-1	[1] PMID: 31612411 [2] PMID: 23657787
DEP1	Orexin receptor type 1	HCRTR1	O43613	-1	[1] PMID: 31612411 [2] PMID: 23657787
DEP1	Orexin receptor type 2	HCRTR2	O43614	-1	[1] PMID: 31612411 [2] PMID: 23657787
DEP1	Tumor necrosis factor	TNF	P01375	1	PMID: 31228000
DEP1	Corticoliberin	CRH	P06850	1	PMID: 30028316
DEP1	Brain-derived neurotrophic factor	BDNF	P23560	-1	PMID: 20923424
DEP1	Caspase-1	CASP1	P29466	1	PMID: 26711676
DEP1	BDNF/NT-3 growth factors receptor	NTRK2	Q16620	-1	PMID: 20923424
DEP1	Pro-opiomelanocortin	POMC	P01189	1	PMID: 30028316
DEP1	Glucocorticoid receptor	NR3C1	P04150	-1	[1] PMID: 30306457 [2] PMID: 30278546
DEP1	Corticotropin-releasing factor receptor 1	CRHR1	P34998	1	PMID: 24123648
DEP1	Corticotropin-releasing factor receptor 2	CRHR2	Q13324	1	PMID: 24123648
DEP1	Peptidyl-prolyl cis-trans isomerase FKBP5	FKBP5	Q13451	-1	PMID: 24040820
DEP1	Dendritic cell nuclear protein 1	DCANP1	Q8TF63	1	PMID: 28041597
DEP2	Tumor necrosis factor	TNF	P01375	1	PMID: 31612411
DEP2	Interferon gamma	IFNG	P01579	1	[1] PMID: 26442697 [2] PMID: 30524702 [3] PMID: 30306457
DEP2	Interleukin-1 beta	IL1B	P01584	1	PMID: 31612411
DEP2	Corticoliberin	CRH	P06850	1	PMID: 29907890
DEP2	Fibroblast growth factor 2	FGF2	P09038	-1	PMID: 30804785
DEP2	Indoleamine 2,3-dioxygenase 1	IDO1	P14902	1	PMID: 31228000
DEP2	Nuclear factor NF-kappa-B p105 subunit	NFKB1	P19838	1	[1] PMID: 26348786 [2] PMID: 20133768
DEP2	Caspase-1	CASP1	P29466	1	PMID: 26711676
DEP2	Peroxisome proliferator-activated receptor gamma coactivator 1-alpha	PPARGC1A	Q9UBK2	-1	PMID: 31228000
DEP2	Toll-like receptor 4	TLR4	O00206	1	PMID: 26442697
DEP2	Mothers against decapentaplegic homolog 7	SMAD7	O15105	1	PMID: 29438781
DEP2	Toll-like receptor 2	TLR2	O60603	1	PMID: 29294244
DEP2	Interleukin-1 alpha	IL1A	P01583	1	[1] PMID: 30306457 [2] PMID: 31228000
DEP2	C-reactive protein	CRP	P02741	1	PMID: 29764522
DEP2	Interleukin-4	IL4	P05112	-1	PMID: 26711676
DEP2	Interleukin-6	IL6	P05231	1	PMID: 31612411
DEP2	72 kDa type IV collagenase	MMP2	P08253	-1	[1] PMID: 29438781 [2] PMID: 27098106
DEP2	Growth-regulated alpha protein	CXCL1	P09341	1	PMID: 26711676
DEP2	High mobility group protein B1	HMGB1	P09429	1	PMID: 26442697
DEP2	Interleukin-8	CXCL8	P10145	1	PMID: 31612411
DEP2	C-C motif chemokine 2	CCL2	P13500	1	PMID: 26711676
DEP2	Integrin alpha-4	ITGA4	P13612	1	PMID: 26711676
DEP2	Matrix metalloproteinase-9	MMP9	P14780	1	[1] PMID: 29438781 [2] PMID: 27098106
DEP2	Metalloproteinase inhibitor 2	TIMP2	P16035	-1	PMID: 27098106
DEP2	P-selectin	SELP	P16109	1	PMID: 26711676
DEP2	Prostaglandin G/H synthase 2, EC 1.14.99.1	PTGS2	P35354	1	PMID: 28566947
DEP2	TGF-beta receptor type-1	TGFBR1	P36897	-1	PMID: 29438781
DEP2	TGF-beta receptor type-2	TGFBR2	P37173	-1	PMID: 29438781
DEP2	Signal transducer and activator of transcription 1-alpha/beta	STAT1	P42224	1	PMID: 30306457
DEP2	Interleukin-2	IL2	P60568	1	PMID: 31228000
DEP2	Mothers against decapentaplegic homolog 4	SMAD4	Q13485	-1	PMID: 29438781
DEP2	Interleukin-18	IL18	Q14116	1	PMID: 26711676
DEP2	Beclin-1	BECN1	Q14457	-1	PMID: 29438781
DEP2	Mothers against decapentaplegic homolog 2	SMAD2	Q15796	-1	PMID: 29438781
DEP2	NACHT, LRR and PYD domains-containing protein 3	NLRP3	Q96P20	1	PMID: 31612411
DEP2	Interleukin-37	IL37	Q9NZH6	-1	PMID: 29907890
DEP2	Apoptosis-associated speck-like protein containing a CARD	PYCARD	Q9ULZ3	1	PMID: 30306457
DEP2	Heat shock protein 72	HSP70-1	Q9UQC1	1	PMID: 29294244
DEP3	Superoxide dismutase [Cu-Zn]	SOD1	P00441	1/-1	[1] PMID: 29294244 [2] PMID: 26348786 [3] DOI: 10.1155/2015/898393
DEP3	Catalase	CAT	P04040	1	[1] PMID: 29294244 [2] PMID: 29294244
DEP3	Superoxide dismutase [Mn], mitochondrial	SOD2	P04179	1/-1	[1] PMID: 29294244 [2] PMID: 26348786 [3] DOI: 10.1155/2015/898393
DEP3	Glutathione peroxidase 1	GPX1	P07203	-1	[1] PMID: 26348786 [2] DOI: 10.1155/2015/898393
DEP3	Extracellular superoxide dismutase [Cu-Zn]	SOD3	P08294	1/-1	[1] PMID: 29294244 [2] PMID: 26348786 [3] DOI: 10.1155/2015/898393
DEP3	Glutathione peroxidase 2	GPX2	P18283	-1	[1] PMID: 26348786 [2] DOI: 10.1155/2015/898393
DEP3	Glutathione peroxidase 3	GPX3	P22352	-1	[1] PMID: 26348786 [2] DOI: 10.1155/2015/898393
DEP3	Serum paraoxonase/arylesterase 1, PON 1	PON1	P27169	-1	PMID: 26348786
DEP3	Kelch-like ECH-associated protein 1	KEAP1	Q14145	1	PMID: 31612411
DEP3	Nuclear factor erythroid 2-related factor 2	NFE2L2	Q16236	-1	PMID: 31612411
DEP3	Coenzyme Q-binding protein COQ10 homolog A, mitochondrial	COQ10A	Q96MF6	-1	PMID:30083112
DEP4	Fibroblast growth factor 2	FGF2	P09038	-1	PMID: 29961124
DEP4	Nuclear factor NF-kappa-B p105 subunit	NFKB1	P19838	-1	PMID: 26037806
DEP4	Brain-derived neurotrophic factor	BDNF	P23560	-1	[1] PMID: 30140973 [2] PMID: 26711676
DEP4	Glutamate receptor ionotropic, NMDA 2A, GluN2A	GRIN2A	Q12879	1	PMID: 26711676
DEP4	Glutamate receptor ionotropic, NMDA 2B, GluN2B	GRIN2B	Q13224	1	PMID: 26711676
DEP4	BDNF/NT-3 growth factors receptor	NTRK2	Q16620	-1	PMID: 30140973
DEP4	Vascular endothelial growth factor receptor 1	FLT1	P17948	-1	PMID: 29961124
DEP4	Vascular endothelial growth factor receptor 2	KDR	P35968	-1	PMID: 29961124
DEP4	Eukaryotic elongation factor 2 kinase	EEF2K	O00418	-1	PMID: 30140973
DEP4	Protein Wnt-4	WNT4	O14905	-1	PMID: 26037806
DEP4	Inhibitor of nuclear factor kappa-B kinase subunit beta	IKBKB	O14920	1	PMID: 26037806
DEP4	Gamma-aminobutyric acid type B receptor subunit 2	GABBR2	O75899	1	PMID: 29175713
DEP4	Tissue-type plasminogen activator	PLAT	P00750	-1	PMID: 29348903
DEP4	Plasminogen activator inhibitor 1	SERPINE1	P05121	1	PMID: 29348904
DEP4	Fibroblast growth factor 1	FGF1	P05230	-1	PMID: 29961124
DEP4	Fibroblast growth factor receptor 1	FGFR1	P11362	1	PMID: 23040813
DEP4	Elongation factor 2	EEF2	P13639	-1	PMID: 30140973
DEP4	Beta-3 adrenergic receptor	ADRB3	P13945	-1	PMID: 30028316
DEP4	Vascular endothelial growth factor A	VEGFA	P15692	-1	PMID: 29961124
DEP4	Cyclic AMP-responsive element-binding protein 1	CREB1	P16220	-1	PMID: 30028316
DEP4	1-phosphatidylinositol 4,5-bisphosphate phosphodiesterase gamma-2	PLCG2	P16885	-1	PMID: 29961124
DEP4	cAMP-dependent protein kinase catalytic subunit alpha	PRKACA	P17612	-1	PMID: 30028316
DEP4	1-phosphatidylinositol 4,5-bisphosphate phosphodiesterase gamma-1	PLCG1	P19174	-1	PMID: 29961124
DEP4	cAMP-dependent protein kinase catalytic subunit beta	PRKACB	P22694	-1	PMID: 30028316
DEP4	Ribosomal protein S6 kinase beta-1	RPS6KB1	P23443	-1	PMID: 30140973
DEP4	Catenin beta-1	CTNNB1	P35222	-1	PMID: 26037806
DEP4	Glial cell line-derived neurotrophic factor	GDNF	P39905	-1	PMID: 29961124
DEP4	Glutamate receptor 1	GRIA1	P42261	1	PMID: 27144355
DEP4	Glutamate receptor 2	GRIA2	P42262	1	PMID: 27144355
DEP4	Serine/threonine-protein kinase mTOR	MTOR	P42345	-1	PMID: 30140973
DEP4	G protein-activated inward rectifier potassium channel 2	KCNJ6	P48051	1	PMID: 29175713
DEP4	Tuberin	TSC2	P49815	1	PMID: 30140973
DEP4	Glycogen synthase kinase-3 alpha	GSK3A	P49840	1	PMID: 30140973
DEP4	Glycogen synthase kinase-3 beta	GSK3B	P49841	1	[1] PMID: 26037806 [2] PMID: 26995153 [3] PMID: 30140973
DEP4	Ras-related C3 botulinum toxin substrate 1	RAC1	P63000	-1	PMID: 26037806
DEP4	Calcium/calmodulin-dependent protein kinase type II subunit beta	CAMK2B	Q13554	-1	PMID: 29175713
DEP4	Serine/threonine-protein phosphatase 2A activator	PTPA	Q15257	1	PMID: 29175713
DEP4	Regulatory-associated protein of mTOR	RPTOR	Q8N122	-1	PMID: 30140973
DEP4	DEP domain-containing mTOR-interacting protein	DEPTOR	Q8TB45	-1	PMID: 30140973
DEP4	Hamartin	TSC1	Q92574	1	PMID: 30140973
DEP4	BAG family molecular chaperone regulator 1	BAG1	Q99933	-1	[1] PMID: 26442697 [2] PMID:18562287
DEP4	Target of rapamycin complex subunit LST8	MLST8	Q9BVC4	-1	PMID: 30140973
DEP4	Ribosomal protein S6 kinase beta-2	RPS6KB2	Q9UBS0	-1	PMID: 30140973
DEP4	Gamma-aminobutyric acid type B receptor subunit 1	GABBR1	Q9UBS5	1	PMID: 29175713
DEP5	Indoleamine 2,3-dioxygenase 1	IDO1	P14902	1	PMID: 30140973
DEP5	Glutamate receptor ionotropic, NMDA 2A, GluN2A	GRIN2A	Q12879	1	PMID: 26711676
DEP5	Glutamate receptor ionotropic, NMDA 2B, GluN2B	GRIN2B	Q13224	1	PMID: 26711676
DEP5	Peroxisome proliferator-activated receptor gamma coactivator 1-alpha	PPARGC1A	Q9UBK2	-1	PMID: 31228000
DEP5	Glutamine synthetase	GLUL	P15104	-1	PMID: 21827775
DEP5	Excitatory amino acid transporter 1	SLC1A3	P43003	-1	[1] PMID: 21827775 [2] PMID: 22371047
DEP5	Excitatory amino acid transporter 2	SLC1A2	P43004	-1	[1] PMID: 21827775 [2] PMID: 22371047
DEP5	BH3-interacting domain death agonist	BID	P55957	1	PMID: 26684792
DEP5	Synaptosomal-associated protein 25	SNAP25	P60880	1	PMID: 21689704
DEP5	Vesicle-associated membrane protein 2	VAMP2	P63027	1	PMID: 21689704
DEP5	Peroxisome proliferator-activated receptor delta, PPAR-delta	PPARD	Q03181	-1	PMID: 31228000
DEP5	Peroxisome proliferator-activated receptor alpha, PPAR-alpha	PPARA	Q07869	-1	PMID: 31228000
DEP5	Syntaxin-1A	STX1A	Q16623	1	PMID: 21689704
DEP5	Kinase suppressor of Ras 2	KSR2	Q6VAB6	1	PMID: 26684792
DEP5	Kinase suppressor of Ras 1	KSR1	Q8IVT5	1	PMID: 26684792
DEP5	Kynurenine/alpha-aminoadipate aminotransferase, mitocondrial	AADAT	Q8N5Z0	-1	PMID: 31228000
DEP5	Bcl2-associated agonist of cell death	BAD	Q92934	1	PMID: 26684792
DEP5	Calcium/calmodulin-dependent protein kinase type II subunit alpha	CAMK2A	Q9UQM7	1	PMID: 21689704
DEP6	Orexin	HCRT	O43612	-1	[1] PMID: 31612411 [2] PMID: 23657787
DEP6	Orexin receptor type 1	HCRTR1	O43613	-1	[1] PMID: 31612411 [2] PMID: 23657787
DEP6	Orexin receptor type 2	HCRTR2	O43614	-1	[1] PMID: 31612411 [2] PMID: 23657787
DEP6	Tumor necrosis factor	TNF	P01375	1	PMID: 30524702
DEP6	Interferon gamma	IFNG	P01579	1	[1] PMID: 26442697 [2] PMID: 30524702 [3] PMID: 30306457
DEP6	Interleukin-1 beta	IL1B	P01584	1	PMID: 30524702
DEP6	Indoleamine 2,3-dioxygenase 1	IDO1	P14902	1	PMID: 31228000
DEP6	5-hydroxytryptamine receptor 3B	HTR3B	O95264	1	PMID: 30144453
DEP6	5-hydroxytryptamine receptor 1A	HTR1A	P08908	1/-1	PMID: 30144453
DEP6	Alpha-2A adrenergic receptor	ADRA2A	P08913	1	PMID: 30028316
DEP6	D(2) dopamine receptor	DRD2	P14416	1	[1] PMID: 29106542 [2] PMID: 26431907
DEP6	Interferon gamma receptor 1	IFNGR1	P15260	1	PMID: 30306457
DEP6	Alpha-2B adrenergic receptor	ADRA2B	P18089	1	PMID: 30028316
DEP6	Alpha-2C adrenergic receptor	ADRA2C	P18825	1	PMID: 30028316
DEP6	Amine oxidase [flavin-containing] A	MAOA	P21397	1	PMID: 31612411
DEP6	D(1A) dopamine receptor	DRD1	P21728	1	PMID: 26431907
DEP6	Sodium-dependent noradrenaline transporter	SLC6A2	P23975	1	PMID: 26711676
DEP6	5-hydroxytryptamine receptor 1B	HTR1B	P28222	1/-1	PMID: 30144453
DEP6	Sodium-dependent serotonin transporter	SLC6A4	P31645	1	PMID: 26711676
DEP6	5-hydroxytryptamine receptor 7	HTR7	P34969	1	PMID: 28646910
DEP6	Nitric oxide synthase, inducible	NOS2	P35228	1	PMID: 30306457
DEP6	D(3) dopamine receptor	DRD3	P35462	1	PMID: 29106542
DEP6	Interferon gamma receptor 2	IFNGR2	P38484	1	PMID: 30306457
DEP6	5-hydroxytryptamine receptor 2B	HTR2B	P41595	-1	PMID: 30144453
DEP6	5-hydroxytryptamine receptor 3A	HTR3A	P46098	1	PMID: 30144453
DEP6	5-hydroxytryptamine receptor 5A	HTR5A	P47898	1	PMID: 30144453
DEP6	Tryptophan 2,3-dioxygenase	TDO	P48775	1	PMID: 28566947
DEP6	Protein S100-A10	S100A10	P60903	-1	PMID: 26037806
DEP6	Sodium-dependent dopamine transporter	SLC6A3	Q01959	1	PMID: 26711676
DEP6	Synaptic vesicular amine transporter	SLC18A2	Q05940	-1	PMID: 27496183
DEP6	5-hydroxytryptamine receptor 4	HTR4	Q13639	-1	PMID: 28646910
ANX1	Orexin	HCRT	O43612	1	PMID: 22813973
ANX1	Proto-oncogene c-Fos	FOS	P01100	1	PMID: 18616985
ANX1	Tumor necrosis factor	TNF	P01375	1	PMID: 30564830
ANX1	Interleukin-6	IL6	P05231	1	PMID: 29511710
ANX1	Cholecystokinin	CCK	P06307	1	PMID: 22553078
ANX1	5-hydroxytryptamine receptor 1A	HTR1A	P08908	1	[1]PMID: 24835117 [2]PMID: 1977479
ANX1	Corticotropin-releasing factor receptor 1	CRHR1	P34998	1	PMID: 22033745
ANX1	Nestafin-1	NUCB2	P80303	1	PMID: 29253527
ANX1	Orexin receptor type 1	HCRTR1	O43613	1	[1]PMID: 22813973 [2] PMID: 26696848
ANX1	Orexin receptor type 2	HCRTR2	O43614	1	[1]PMID: 22813973 [2] PMID: 26696848
ANX1	Vasopressin-neurophysin 2-copeptin	AVP	P01185	1	[1]PMID: 19560279 [2]PMID: 25762210 [3]PMID: P01185 [4]PMID: 19625690
ANX1	Pro-opiomelanocortin	POMC	P01189	1	[1]PMID: 25014196 [2]PMID: 10599479 [3]PMID: 22813973
ANX1	Somatotropin	GH1	P01241	1	[1]PMID: 30564830 [2]PMID: 16879003
ANX1	Pro-neuropeptide Y	NPY	P01303	1	PMID: 22429904
ANX1	Glucocorticoid receptor	NR3C1	P04150	1	[1]PMID: 28061969 [2] PMID: 10599479 [3]PMID: 25762210
ANX1	Corticotropin Releasing Hormone	CRF	P06850	1	[1]PMID: 18616985 [2]PMID: 19560279 [2]PMID: 8491091 [4]PMID: 18616985
ANX1	Mineralocorticoid receptor	NR3C2	P08235	1	PMID: 17360585
ANX1	Neuropeptide S	NPS	P0C0P6	-1	PMID: 19339610 [2]PMID: 10213797 [3]10822340 [4]8940412 [5]10823952 [6]10341356 [7]3008937
ANX1	Cannabinoid receptor 1	CNR1	P21554	-1	PMID: 23647582
ANX1	Nitric oxide synthase, brain	NOS1	P29475	1	PMID: 28061969
ANX1	Vasopressin V1a receptor	AVPR1A	P37288	1	PMID: 18508119
ANX1	Leptin	LEP	P41159	1	PMID: 30564830
ANX1	Vasopressin V1b receptor	AVPR1B	P47901	1	[1]PMID: 22911682 [2]PMID: 18508119
ANX1	Neuropeptide Y receptor type 2	NPY2R	P49146	1	PMID: 29391390
ANX1	Urocortin	UCN	P55089	1	[1]PMID: 12437941 [2]PMID: 29253527
ANX1	Period circadian protein homolog 3	PER3	P56645	1	[1]PMID: 31249322 [2]PMID: 28860482 [3]PMID: 31249322
ANX1	Adrenocorticotropic hormone	ACTH	Q01718	1	PMID: 19560279
ANX1	Corticotropin-releasing factor receptor 2	CRHR2	Q13324	-1	PMID: 18706413
ANX1	Peptidyl-prolyl cis-trans isomerase FKBP5	FKBP5	Q13451	1	[1]PMID: 19560279 [2]PMID: 25762210
ANX1	Metastasis-suppressor KiSS-1	KISS1	Q15726	1	[1]PMID: 23219969 [2]PMID: 29253527
ANX1	Gamma-aminobutyric acid receptor subunit alpha-6	GABRA6	Q16445	1	[1]PMID: 19842164 [2]PMID: 29018204
ANX1	Neuropeptide S receptor	NPSR1	Q6W5P4	1	PMID: 31132388
ANX1	Urocortin-3	UCN3	Q969E3	1	[1]PMID: 12437941 [2]PMID: 29253527
ANX1	Urocortin-2	UCN2	Q96RP3	1	[1]PMID: 12437941 [2]PMID: 29253527
ANX1	Spexin	SPX	Q9BT56	-1	[1]PMID: 31133851 [2]PMID: 31275244 [3]PMID: 29488100
ANX1	Apelin	APEL	Q9ULZ1	-1	[1]PMID: 29680708 [2]PMID: 19395447
ANX2	Glutathione reductase, mitochondrial	GSR1	P00390	-1	PMID: 24669207
ANX2	Lactoylglutathione lyase	GLO1	Q04760	-1	PMID: 24669207
ANX2	Nitric oxide synthase, inducible	NOS2	P35228	1	PMID: 29173175
ANX2	Epididymal secretory glutathione peroxidase	GPX5	O75715	-1	PMID: 24669207
ANX2	Superoxide dismutase [Cu-Zn]	SOD1	P00441	-1	PMID: 24669207
ANX2	Superoxide dismutase [Mn]	SOD2	P04179	-1	PMID: 24669207
ANX2	Glutathione peroxidase 1	GPX1	P07203	-1	PMID: 24669207
ANX2	Extracellular superoxide dismutase [Cu-Zn]	SOD3	P08294	-1	PMID: 24669207
ANX2	Glutathione peroxidase 2	GPX2	P18283	-1	PMID: 24669207
ANX2	Glutathione peroxidase 3	GPX3	P22352	-1	PMID: 24669207
ANX2	SHC-transforming protein 1	SHC1	P29353	1	PMID: 24669207
ANX2	Phospholipid hydroperoxide glutathione peroxidase	GPX4	P36969	-1	PMID: 24669207
ANX2	Glutathione peroxidase 6	GPX6	P59796	-1	PMID: 24669207
ANX2	Glutathione peroxidase 7	GPX7	Q96SL4	-1	PMID: 24669207
ANX3	Tumor necrosis factor	TNF	P01375	1	PMID: 23415758
ANX3	Interferon Gamma	IFNG	P01579	1	[1]PMID: 11817214 [2]PMID: 28757328 [3]PMID: 9617578
ANX3	Interleukin-6	IL6	P05231	1	PMID: 29511710
ANX3	Calcium/calmodulin-dependent protein kinase type IV	CAMK4	Q16566	-1	[1]PMID: 18386176 [2]PMID: 24096214
ANX3	Circadian locomoter output cycles protein kaput	CLOCK	O15516	-1	PMID: 27103936
ANX3	Rho-associated protein kinase 2	ROCK2	O75116	1	PMID: 31302146
ANX3	Interleukin-1 beta	IL1B	P01584	1	PMID: 31195034
ANX3	C-reactive protein	CRP	P02741	-1	PMID: 29173175
ANX3	C-X-C motif chemokine 10	CXCL10	P02778	1	[1]PMID: 29511710; [2] PMID: 32217347
ANX3	Interleukin-4	IL4	P05112	-1	PMID: 30963194
ANX3	Galectin-2	GAL2	P05162	-1	PMID: 26907960
ANX3	Interleukin-8	CXCL8	P10145	1	[1]PMID: 29511710; [2] PMID: 32217347
ANX3	C-C motif chemokine 2	CCL2	P13500	1	[1]PMID: 29511710; [2] PMID: 32217347
ANX3	C-C motif chemokine 5	CCL5	P13501	1	[1]PMID: 29511710; [2] PMID: 32217347
ANX3	Galectin-3	LGALS3	P17931	-1	[1]PMID: 30682502 [2]PMID: 16458432 [3]PMID: 26907960
ANX3	Interleukin-10	IL10	P22301	-1	PMID: 31195034
ANX3	Mitogen-activated protein kinase 3	MAPK3	P27361	1	[1]PMID: 28158734 [2]PMID: 23427082 [3]PMID: 24096214
ANX3	Mitogen-activated protein kinase 1	MAPK1	P28482	1	[1]PMID: 28158734 [2]PMID: 23427082 [3]PMID: 24096214
ANX3	Eotaxin	CCL11	P51671	1	[1]PMID: 29511710; [2] PMID: 32217347
ANX3	Nuclear factor NF-kappa-B p100 subunit	NFKB2	Q00653	1	PMID: 25249351
ANX3	Rho-associated protein kinase 1	ROCK1	Q13464	1	PMID: 31302146
ANX3	Interleukin-17A	IL17A	Q16552	1	PMID: 22462422
ANX3	Methylcytosine dioxygenase TET1	TET1	Q8NFU7	1	[1]PMID: 28899881 [2]PMID: 30584981
ANX3	NAD-dependent protein deacetylase sirtuin-1	SIRT1	Q96EB6	-1	[1]PMID: 29680708 [2]PMID: 28346398
ANX3	C-C motif chemokine 27	CCL27	Q9Y4X3	1	PMID: 29511710
ANX4	Glutathione reductase, mitochondrial	GSR	P00390	-1	PMID: 23596160
ANX4	Proto-oncogene c-Fos	FOS	P01100	1	PMID: 28061969
ANX4	Lactoylglutathione lyase	GLO1	Q04760	-1	PMID: 23596160
ANX4	Receptor tyrosine-protein kinase erbB-4	ERBB4	Q15303	-1	[1]PMID: 25308353 [2]PMID: 30083275
ANX4	Calcium/calmodulin-dependent protein kinase type IV	CAMK4	Q16566	-1	PMID: 18386176
ANX4	Glutamate receptor ionotropic, NMDA 2D	GRIN2D	O15399	-1	PMID: 19460458
ANX4	Cyclic AMP-responsive element-binding protein 3	CREB3	O43889	-1	[1]PMID: 18386176 [2]PMID: 18053176 [3]PMID: 30822517
ANX4	Guanine nucleotide-binding protein G(I)/G(S)/G(O) subunit gamma-7	GNG7	O60262	-1	PMID: 29391390
ANX4	PH domain leucine-rich repeat-containing protein phosphatase 1	SCOP	O60346	1	PMID: 27640726
ANX4	Glutamate receptor ionotropic, NMDA 3B	GRIN3B	O60391	-1	PMID: 19460458
ANX4	GTPase KRas	KRAS	P01116	-1	PMID: 25157566
ANX4	Beta-nerve growth factor	NGF	P01138	-1	PMID: 24993299
ANX4	Insulin-like growth factor I	IGF1	P05019	-1	PMID: 22829957
ANX4	Tumor necrosis factor receptor superfamily member 16	NGFR	P08138	-1	[1]PMID: 21978521 [2]PMID: 20179086
ANX4	Cyclic AMP-responsive element-binding protein 1	CREB1	P16220	-1	[1]PMID: 18386176 [2]PMID: 18053176 [3]PMID: 30822517
ANX4	cAMP-dependent protein kinase catalytic subunit alpha	PRKACA	P17612	-1	[1] PMID: 22024111; [2] PMID: 27445986
ANX4	Early growth response protein 1	EGR1	P18146	1	[1]PMID: 28321184; [2]PMID: 28321184
ANX4	Nuclear factor NF-kappa-B p105 subunit	NFKB	P19838	1	PMID: 22829957
ANX4	Pleiotrophin	PTN	P21246	-1	PMID: 29391390
ANX4	Midkine	MK	P21741	-1	[1]PMID: 11817214 [2]PMID: 29391390 [3]PMID: 24975970
ANX4	cAMP-dependent protein kinase catalytic subunit gamma	PRKACG	P22612	-1	[1] PMID: 22024111; [2] PMID: 27445986
ANX4	cAMP-dependent protein kinase catalytic subunit beta	PRKACB	P22694	-1	[1] PMID: 22024111; [2] PMID: 27445986
ANX4	Brain-derived neurotrophic factor	BDNF	P23560	-1	PMID: 15154976
ANX4	Adenylyl cyclase type 8	ADCY8	P40145	1	[1]PMID: 18386176 [2]PMID: 27234425 [3]PMID: 22832970
ANX4	Regulator of G-protein signaling 2	RGS2	P41220	-1	[1]PMID: 18663369 [2]PMID: 11027316 [3]PMID: 24154666
ANX4	Glycogen synthase kinase-3 alpha	GSK3B	P49840	1	PMID: 30781836
ANX4	Glycogen synthase kinase-3 beta	GSK3A	P49841	1	PMID: 30781836
ANX4	Guanine nucleotide-binding protein G(I)/G(S)/G(O) subunit gamma-4	GNG4	P50150	-1	[1]PMID: 29391390 [2]doi: 10.15761/IMM.1000376
ANX4	Ribosomal protein S6 kinase alpha-3	RPS6KA3	P51812	-1	PMID: 25157566
ANX4	Allograft inflammatory factor 1	AIF1	P55008	-1	PMID: 28061969
ANX4	Oxidized low-density lipoprotein receptor 1	ORL1	P78380	-1	[1]PMID: 17167337 [2]PMID: 16860781
ANX4	Neutrophil gelatinase-associated lipocalin	LCN2	P80188	-1	[1]PMID: 25576802 [2]PMID: 30733506
ANX4	Cyclic AMP-responsive element-binding protein 5	CREB5	Q02930	-1	[1]PMID: 18386176 [2]PMID: 18053176 [3]PMID: 30822517
ANX4	cAMP-responsive element modulator	CREM	Q03060	-1	PMID: 18386176
ANX4	Glutamate receptor ionotropic, NMDA 1	GRIN1	Q05586	-1	PMID: 19460458
ANX4	Glutamate receptor ionotropic, NMDA 2A	GRIN2A	Q12879	-1	PMID: 19460458
ANX4	Glutamate receptor ionotropic, NMDA 2B	GRIN2B	Q13224	-1	PMID: 19460458
ANX4	Calcium/calmodulin-dependent protein kinase type II subunit beta	CAMK2B	Q13554	1	[1]PMID: 15154976; [2]PMID: 19257910
ANX4	Calcium/calmodulin-dependent protein kinase type II subunit gamma	CAMK2G	Q13555	1	[1]PMID: 15154976; [2]PMID: 19257910
ANX4	Calcium/calmodulin-dependent protein kinase type II subunit delta	CAMK2D	Q13557	1	[1]PMID: 15154976; [2]PMID: 19257910
ANX4	Glutamate receptor ionotropic, NMDA 2C	GRIN2C	Q14957	-1	PMID: 19460458
ANX4	Roquin-1	RC3H1	Q5TC82	1	PMID: 25547065
ANX4	Neuronal growth regulator 1	NEGR1	Q7Z3B1	-1	PMID: 30651602
ANX4	Neuronal PAS domain-containing protein 4	NPAS4	Q8IUM7	-1	PMID: 27574128
ANX4	Glutamate receptor ionotropic, NMDA 3A	GRIN3A	Q8TCU5	-1	PMID: 19460458
ANX4	CDK5 regulatory subunit-associated protein 2	CDK5RAP2	Q96SN8	1	[1]PMID: 15154976; [2] PMID: 31060804
ANX4	G-protein coupled estrogen receptor 1	GPER1	Q99527	-1	[1]PMID: 24653954 [2]PMID: 23970785
ANX4	Calcium/calmodulin-dependent protein kinase type II subunit alpha	CAMK2A	Q9UQM7	1	[1]PMID: 15154976; [2]PMID: 19257910
ANX4	RAC-gamma serine/threonine-protein kinase	AKT3	Q9Y243	-1	PMID: 28442992
ANX4	Insulin receptor substrate 2	IRS2	Q9Y4H2	-1	PMID: 25157566
ANX5	Orexin	HCRT	O43612	1	PMID: 22813973
ANX5	Tumor necrosis factor	TNF	P01375	1	PMID: 23415758
ANX5	Interferon gamma	IFNG	P01579	1	PMID: 24993299
ANX5	Cholecystokinin	CCK	P06307	1	[1]PMID: 15885255 ; [2] PMID: 22553078
ANX5	5-hydroxytryptamine receptor 1A	HTR1A	P08908	-1	[1]PMID: 12437941 ; [2] PMID: 18386176
ANX5	Corticotropin-releasing factor receptor 1	CRHR1	P34998	1/-1	PMID: 23164543
ANX5	Nestafin-1	NUCB2	P80303	1	PMID: 29253527
ANX5	Receptor tyrosine-protein kinase erbB-4	ERBB4	Q15303	-1	[1]PMID: 25308353 [2]PMID: 30083275
ANX5	5-hydroxytryptamine receptor 3B	HTR3B	O95264	1	PMID: 30144453
ANX5	Phenylalanine-4-hydroxylase	PAH	P00439	-1	PMID: 24669207
ANX5	Apolipoprotein E	APOE	P02649	1	PMID: 31186040
ANX5	Tyrosine 3-monooxygenase	TH	P07101	-1	PMID: 24669207
ANX5	Acyl-CoA-binding protein	DBI	P07108	-1	PMID: 16904689
ANX5	Beta-2 adrenergic receptor	ADRB2	P07550	1	PMID: 27042068
ANX5	Beta-1 adrenergic receptor	ADRB1	P08588	1	PMID: 27042068
ANX5	Alpha-2A adrenergic receptor	ADRA2A	P08913	-1	PMID: 27042068
ANX5	Dystrophin	DMD	P11532	-1	PMID: 26130916
ANX5	Neural cell adhesion molecule 1	NCAM1	P13591	1	[1]PMID: 29391390 [2]PMID: 23412349
ANX5	Beta-3 adrenergic receptor	ADRB3	P13945	1	PMID: 27042068
ANX5	D(2) dopamine receptor	DRD2	P14416	1	[1]PMID: 26317601 [2]PMID: 28408289
ANX5	Gamma-aminobutyric acid receptor subunit alpha-1	GABRA1	P14867	-1	[1]PMID: 18386176 ; [2] PMID: 25653526; [3] PMID: 17117412
ANX5	Protein kinase C alpha type	PRKCA	P17252	-1	PMID: 15291238
ANX5	Tryptophan 5-hydroxylase 1	TPH1	P17752	-1	PMID: 24669207
ANX5	Alpha-2B adrenergic receptor	ADRA2B	P18089	-1	PMID: 27042068
ANX5	Alpha-2C adrenergic receptor	ADRA2C	P18825	-1	PMID: 27042068
ANX5	Protachykinin-1	TAC1	P20366	1	PMID: 19442179
ANX5	Amine oxidase [flavin-containing] A	MAOA	P21397	1	[1]PMID: 18386176 [2]PMID: 18386176
ANX5	Substance-K receptor	TACR2	P21452	1	PMID: 19442179
ANX5	D(1A) dopamine receptor	DRD1	P21728	1	PMID: 26317601
ANX5	Galanin peptides	GAL	P22466	1	PMID: 12437941
ANX5	Sodium-dependent noradrenaline transporter	SLC6A2	P23975	1	[1]PMID: 12437941; [2] PMID: 16871320
ANX5	Alpha-1D adrenergic receptor	ADRA1D	P25100	1	PMID: 27042068
ANX5	Substance-P receptor	TACR1	P25103	1	PMID: 19442179
ANX5	Amine oxidase [flavin-containing] B	MAOB	P27338	-1	PMID: 19710633
ANX5	5-hydroxytryptamine receptor 1B	HTR1B	P28222	-1	PMID: 30144453
ANX5	5-hydroxytryptamine receptor 2A	HTR2A	P28223	1	PMID: 30144453
ANX5	5-hydroxytryptamine receptor 2C	HTR2C	P28335	1/-1	PMID: 30144453
ANX5	Neuromedin-K receptor	TACR3	P29371	1	PMID: 19442179
ANX5	Sodium- and chloride-dependent GABA transporter 1	SLC6A1	P30531	1	[1]PMID: 18607529 [2]PMID: 19077666
ANX5	Sodium-dependent serotonin transporter	SLC6A4	P31645	1	[1]PMID: 15291238 ;[2]PMID: 12437941
ANX5	Gamma-aminobutyric acid receptor subunit alpha-3	GABRA3	P34903	-1	[1]PMID: 18386176 ; [2] PMID: 25653526; [3] PMID: 17117412
ANX5	5-hydroxytryptamine receptor 7	HTR7	P34969	1	PMID: 30144453
ANX5	Nitric oxide synthase, inducible	NOS2	P35228	1	PMID: 24993299
ANX5	Alpha-1A adrenergic receptor	ADRA1A	P35348	1	PMID: 27042068
ANX5	Alpha-1B adrenergic receptor	ADRA1B	P35368	1	PMID: 27042068
ANX5	D(3) dopamine receptor	DRD3	P35462	1	PMID: 26619275
ANX5	Glutamate receptor ionotropic, kainate 1	GRIK1	P39086	-1	PMID: 17245443
ANX5	5-hydroxytryptamine receptor 2B	HTR2B	P41595	-1	PMID: 30144453
ANX5	Glutamate receptor 1	GRIA1	P42261	1	PMID: 29391390
ANX5	Gamma-aminobutyric acid receptor subunit alpha-2	GABRA2	P47869	-1	[1]PMID: 18386176 ; [2] PMID: 25653526; [3] PMID: 17117412
ANX5	5-hydroxytryptamine receptor 5A	HTR5A	P47898	1	PMID: 30144453
ANX5	Sodium/potassium-transporting ATPase subunit alpha-2	ATP1A2	P50993	-1	PMID: 29391390
ANX5	Protein delta homolog 1	DLK1	P80370	-1	PMID: 30268817
ANX5	Sodium-dependent dopamine transporter	SLC6A3	Q01959	-1	PMID: 28408289
ANX5	Pro-neuregulin-1, membrane-bound isoform	NGR1	Q02297	-1	[1]PMID: 25308353 [2]PMID: 30186060
ANX5	Glutamate decarboxylase 2	GAD2	Q05329	-1	[1]PMID: 18386176 [2]PMID: 31078031
ANX5	Glutamate receptor ionotropic, kainate 2	GRIK2	Q13002	-1	PMID: 30770891
ANX5	Metabotropic glutamate receptor 2	GRM2	Q14416	-1	PMID: 17948876
ANX5	Metabotropic glutamate receptor 3	GRM3	Q14832	-1	PMID: 17948876
ANX5	1-phosphatidylinositol 4,5-bisphosphate phosphodiesterase beta-4	PLCB4	Q15147	-1	PMID: 29391390
ANX5	Glutamate receptor ionotropic, kainate 4	GRIK4	Q16099	-1	[1]PMID: 30770891 [2]PMID: 29688548
ANX5	BDNF/NT-3 growth factors receptor	NTRK2	Q16620	-1	PMID: 29315742
ANX5	Indoleamine 2,3-dioxygenase 2	IDO2	Q6ZQW0	1	PMID: 24993299
ANX5	Tryptophan 5-hydroxylase 2	TPH2	Q8IWU9	-1	PMID: 24669207
ANX5	Serine/threonine-protein kinase ULK4	ULK4	Q96C45	-1	PMID: 29391390
ANX5	Ras/Rap GTPase-activating protein SynGAP	SYNGAP1	Q96PV0	1	[1]PMID: 29391390 [2]PMID: 27086544
ANX5	Glutamate decarboxylase 1	GAD1	Q99259	-1	PMID: 23906988
ANX5	Neuronal PAS domain-containing protein 2	NPAS2	Q99743	1	PMID: 29163035
ANX5	Tachykinin-3	TAC3	Q9UHF0	1	PMID: 19442179
BP1	Protein kinase C gamma type	PRKCG	P05129	1	[1] PMID: 11252663
BP1	Apoptosis regulator Bcl-2	BCL2	P10415	-1	[1] PMID: 29310970 [2] PMID: 26531027 [3] PMID: 25563670
BP1	Potassium channel subfamily K member 1	KCNK1	O00180	-1	[1] PMID: 27602355 [2]PMID: 23554570
BP1	Protein S100-B	S100B	P04271	1	[1] PMID: 16956621
BP1	Sodium/potassium-transporting ATPase subunit alpha-3	ATP1A3	P13637	-1	[1] PMID: 30087257 [2] PMID: 25753128
BP1	Neuronal calcium sensor 1	NCS-1	P62166	1	PMID: 29354402
BP1	Ankyirin-3	ANK3	Q12955	-1	[1] PMID: 26210959 [2] PMID: 27602355 [3] PMID: 28476640
BP1	Voltage-dependent L-type calcium channel subunit alpha-1C	CACNA1C	Q13936	-1	[1] PMID: 26210959 [2] PMID: 28476640
BP1	Voltage-gated potassium channel subunit beta-1	KCNAB1	Q14722	-1	[1] PMID: 27602355 [2] PMID: 23781230
BP2	Glycogen synthase kinase-3 alpha	GSK3A	P49840	1	[1] PMID: 31625128 [2] PMID: 27630757
BP2	Glycogen synthase kinase-3 beta	GSK3B	P49841	1	[1] PMID: 31625128 [2] PMID: 27630757
BP2	Circadian locomoter output cycles protein kaput	CLOCK	O15516	-1	[1] PMID: 25726988 [2] PMID: 26531028
BP2	Acetylserotonin O-methyltransferase	ASMT	P46597	-1	PMID: 27091850
BP2	Casein kinase I isoform delta, CKI-delta	CSNK1D	P48730	1	PMID: 31625128
BP3	Indoleamine 2,3-dioxygenase 1	IDO1	P14902	1	[1] PMID: 26859499 [2] PMID: 27889479 [3]PMID: 25620790
BP3	Glial cell line-derived neurotrophic factor, hGDNF	GDNF	P39905	1	[1] PMID: 16959421 [2]DOI: 10.13140/RG.2.2.16852.81285
BP3	Glycogen synthase kinase-3 alpha	GSK3A	P49840	1	[1]PMID: 16944320 [2]PMID: 27630757
BP3	Glycogen synthase kinase-3 beta	GSK3B	P49841	1	[1]PMID: 16944320 [2]PMID: 27630757
BP3	Nuclear factor NF-kappa-B p100 subunit	NFKB2	Q00653	1	PMID: 26859499
BP3	Protein kinase C epsilon type	PRKCE	Q02156	-1	[1] PMID: 11252663 [2] PMID: 29230399 [3] PMID: 29230399 [4] PMID 12473185
BP3	C-C motif chemokine 24	CCL24	O00175	1	PMID: 32174850
BP3	Tumor necrosis factor	TNF	P01375	1	PMID: 30586559
BP3	Interferon Gamma	IFNG	P01579	1	PMID: 26766943
BP3	Interleukin-1 beta (IL-1β)	IL1B	P01584	1	PMID: 29084144
BP3	Soluble interleukin-2 receptor (sIL-2R) subunit alpha	IL2RA	P01589	1	PMID: 29084144
BP3	C-Reactive Protein	CRP	P02741	1	[1] PMID: 27800654 [2] PMID: 10852144
BP3	C-X-C motif chemokine 10	CXCL10	P02778	1	PMID: 32174850
BP3	Interleukin-4	IL4	P05112	1	PMID: 29084144
BP3	Interleukin-6	IL6	P05231	1	[1] PMID: 29084144 [2] PMID: 26859499
BP3	Matrilysin	MMP7	P09237	1	[1] PMID: 27800654 [2] PMID: 28886448
BP3	C-C motif chemokine 2	CCL2	P13500	1	PMID: 26859499
BP3	Glial fibrillary acidic protein	GFAP	P14136	1	PMID: 28847296
BP3	Matrix metalloproteinase-9	MMP9	P14780	1	[1] PMID: 27800654 [2] PMID: 22858217
BP3	Soluble interleukin-2 receptor (sIL-2R) subunit beta	IL2RB	P14784	1	PMID: 29084144
BP3	Tumor necrosis factor receptor superfamily member 1A	TNFRSF1A	P19438	1	PMID: 30586559
BP3	Tumor necrosis factor receptor superfamily member 1B	TNFRSF1B	P20333	1	PMID: 30586559
BP3	Protein kinase C eta type	PRKCH	P24723	1	[1] PMID: 11252663 [2] PMID: 29230399 [3] PMID: 29230399 [4] UNIPROT
BP3	Tryptophan 2,3-dioxygenase	TDO2	P48775	1	PMID: 27800654
BP3	Eotaxin	CCL11	P51671	1	PMID: 32174850
BP3	Interleukin-10	IL10	Q13651	-1	PMID: 27630757
BP4	Protein kinase C gamma type	PRKCG	P05129	1	[1] PMID: 11252663 [2] PMID: 29230399 [3] PMID: 29230399 [4] UNIPROT
BP4	Glycogen synthase kinase-3 alpha	GSK3A	P49840	1	[1] PMID: 31625128 [2] PMID: 27630757
BP4	Glycogen synthase kinase-3 beta	GSK3B	P49841	1	[1] PMID: 31625128 [2] PMID: 27630757
BP4	NADH dehydrogenase [ubiquinone] iron-sulfur protein 7	NDUFS7	O75251	-1	PMID: 26723136
BP4	Superoxide dismutase	SOD1	P00441	-1	PMID: 30087257
BP4	5-hydroxytryptamine receptor 7	HTR7	P34969	1	PMID: 31625128
BP4	Caspase-3	CASP3	P42574	1	PMID: 27389787
BP5	DNA (cytosine-5)-methyltransferase	DNMT1	P26358	1	PMID: 27328785
BP5	Methyl-CpG-binding protein 2	MECP2	P51608	-1	[1] PMID: 28476640 [2] PMID: 26237041
BP5	Histone deacetylase-4	HDAC4	P56524	1	PMID: 27480490
BP5	Zinc finger protein 804A	ZNF804A	Q7Z570	1	[1] PMID: 28476640 [2] https://doi.org/10.1016/B0-12-443710-9/00713-4
BP5	Histone deacetylase-8	HDAC8	Q9BY41	-1	PMID: 27480490
BP5	Histone deacetylase-6	HDAC6	Q9UBN7	-1	PMID: 27480490
BP5	DNA (cytosine-5)-methyltransferase 3A	DNMT3A	Q9Y6K1	1	PMID: 27328785
BP6	Beta-nerve growth factor	NGF	P01138	-1	[1] PMID: 31014945 [2] PMID: 23785335
BP6	Beta-nerve growth factor	NGF	P01138	1	PMID: 28135645
BP6	Apoptosis regulator Bcl-2	BCL2	P10415	-1	[1] PMID: 25563670
BP6	Mitogen-activated protein kinase 3	MAPK3	P27361	-1	[1] PMID: 26531027 [2] UNIPROT
BP6	Protein kinase C epsilon type	PRKCE	Q02156	-1	[1] PMID: 11252663 [2] PMID: 29230399 [3] PMID: 29230399 [4] PMID 12473185
BP6	Neurocan core protein	NCAN	O14594	-1	[1] PMID: 27800654 [2] PMID: 23795679 [3] PMID: 22952076
BP6	Insulin-like growth factor I, IGF-I	IGF1	P05019	1	PMID: 28135645
BP6	Fibroblast growth factor 2	FGF2	P09038	1	PMID: 28135645
BP6	Insulin-like growth factor-binding protein 2	IGFBP2	P18065	-1	PMID: 28135645
BP6	Brain-derived neurotrophic factor, BDNF	BDNF	P23560	-1	[1] PMID: 30078664 [2] PMID: 26531027 [3] PMID: 31014945
BP6	Teneurin-4	TENM4	Q6N022	-1	[1] PMID: 27800654 [2] UNIPROT: Q6N022
BP7	Protein kinase C gamma type	PRKCG	P05129	1	[1] PMID: 11252663 [2] PMID: 29230399 [3] PMID: 29230399 [4] UNIPROT
BP7	Indoleamine 2,3-dioxygenase 1	IDO1	P14902	1	[1]PMID: 26654772 [2]PMID: 26654772
BP7	Mitogen-activated protein kinase 3	MAPK3	P27361	1	PMID: 30087257
BP7	Glial cell line-derived neurotrophic factor, hGDNF	GDNF	P39905	1	[1] PMID: 16959421 [2]DOI: 10.13140/RG.2.2.16852.81285
BP7	Nuclear factor NF-kappa-B p100 subunit	NFKB2	Q00653	1	PMID: 30087257
BP7	Muscarinic acetylcholine receptor M2	CHRM2	P08172	-1	PMID: 27772534
BP7	D(2) dopamine receptor	DRD2	P14416	1	PMID: 28289283
BP7	Nuclear factor NF-kappa-B p105 subunit	NFKB1	P19838	1	PMID: 30087257
BP7	Catechol O-methyltransferase	COMT	P21964	-1	PMID: 27458023
BP7	Mitogen-activated protein kinase 1	MAPK1	P28482	1	PMID: 30087257
BP7	RAC-alpha serine/threonine-protein kinase	AKT1	P31749	1	PMID: 30087257
BP7	RAC-beta serine/threonine-protein kinase	AKT2	P31751	1	PMID: 30087257
BP7	D(3) dopamine receptor	DRD3	P35462	1	PMID: 28289283
BP7	Glutamate receptor ionotropic, kainate 2	GRIK2	Q13002	-1	PMID: 26531027
BP7	Nesprin-1	SYNE1	Q8NF91	-1	[1] PMID: 28476640 [2] PMID: 30610203
BP7	Glutamate decarboxylase 1	GAD1	Q99259	-1	[1] PMID: 27328785 [2] 30625343
BP7	RAC-gamma serine/threonine-protein kinase	AKT3	Q9Y243	1	PMID: 30087257
TICS1	Tumor necrosis factor	TNF	P01375	1	[1] PMID: 25658821
TICS1	Interleukin-4	IL4	P05112	-1	[1] PMID: 25658821
TICS1	Interleukin-5	IL5	P05113	-1	[1] PMID: 25658821
TICS1	Interleukin-13	IL13	P35225	-1	[1] PMID: 25658821
TICS1	Interleukin-2	IL2	P60568	1	PMID: 20599460
TICS1	Interleukin-17A	IL17A	Q16552	1	PMCID: PMC5616288
TICS1	Interleukin-12 subunit alpha	IL12A	P29459	1	PMCID: PMC5616288
TICS1	Interleukin-12 subunit beta	IL12B	P29460	1	PMCID: PMC5616288
TICS1	Interleukin-6	IL6	P05231	1	PMCID: PMC5616288
TICS1	60 kDa heat shock protein	HSPD1	P10809	-1	[1] PMID: 12965262
TICS2	Laminin subunit alpha-1	LAMA1	P25391	-1	[1] PMID: 27095636
TICS2	Forkhead box protein P2	FOXP2	O15409	-1	[1] PMID: 21386874
TICS2	Mitochondrial inner membrane protease subunit 2	IMMP2	Q96T52	-1	[1] PMID: 21386874
TICS2	Neuroligin-4, X-linked	NLGN4	Q8N0W4	-1	[1] PMID: 31273721 [2] PMID: 29325623
TICS2	Contactin-associated protein-like 2	CNTNAP2	Q9UHC6	-1	[1] PMID: 17667475 [2] PMID: 16331353
TICS2	Dipeptidyl aminopeptidase-like protein 6	DPP6	P42658	-1	PMID: 29325623
TICS3	Synaptic vesicular amine transporter	SLC18A2	Q05940	1	[1] PMID: 30643668
TICS3	Histidine decarboxylase	HDC	P19113	-1	[1] PMID: 30643668
TICS3	Choline O-acetyltransferase	CHAT	P28329	-1	[1] PMID: 30643668
TICS3	Proenkephalin-A	PENK	P01210	1	[1] PMID: 30643668
TICS3	Probable hydrolase PNKD	PNKD	Q8N490	-1	[1] PMID: 28894297 [2] PMID: 21487022
TICS3	Synaptic vesicular amine transporter	SLC18A2	Q05940	1	PMID: 32286097
TICS3	D(1A) dopamine receptor	DRD1	P21728	1	PMID: 24295621
TICS3	5-hydroxytryptamine receptor 2A	HTR2A	P28223	1	PMID: 32286097
TICS3	5-hydroxytryptamine receptor 2B	HTR2B	P41595	1	PMID: 32286097
TICS3	5-hydroxytryptamine receptor 2C	HTR2C	P28335	1	PMID: 32286097
TICS3	D(3) dopamine receptor	DRD3	P35462	1	PMID: 32286097
TICS3	D(4) dopamine receptor	DRD4	P21917	1	PMID: 32286097
TICS3	Histamine H1 receptor	HRH1	P35367	1	PMID: 32286097
TICS3	D(2) dopamine receptor	DRD2	P14416	1	PMID: 24295621
TICS3	Amine oxidase [flavin-containing] A	MAOA	P21397	1	PMID: 24295621
TICS3	5-hydroxytryptamine receptor 3A	HTR3A	P46098	1	PMID: 32286097
TICS3	5-hydroxytryptamine receptor 4	HTR4	Q13639	1	PMID: 32286097
TICS3	Regulating synaptic membrane exocytosis protein 1	RIMS1	Q86UR5	1	[1] PMID: 28894297
TICS3	Parvalbumin alpha	PVALB	P20472	1	[1] PMID: 28237575
TICS3	Nitric oxide synthase, brain	NOS1	P29475	1	[1] PMID: 28237575
TICS3	SLIT and NTRK-like protein 1	SLITRK1	Q96PX8	-1	[1] PMID: 17667475
TICS3	Histidine decarboxylase	HDC	P19113	-1	PMID: 29325623
BE1	Dopamine beta-hydroxylase (EC 1.14.17.1) (Dopamine beta-monooxygenase) [Cleaved into: Soluble dopamine beta-hydroxylase]	DBH	P09172	1	PMID: 31714807
BE1	Sodium-dependent noradrenaline transporter, NET	SLC6A2	P23975	1	PMID: 31714807
BE1	Brain-derived neurotrophic factor, BDNF	BDNF	P23560	-1	[1] PMID: 31746551 [2] PMID: 20537407
BE1	5-hydroxytryptamine receptor 2C	HTR2C	P28335	-1	PMID: 29324652
BE1	Sodium-dependent serotonin transporter, SERT	SLC6A4	P31645	1	PMID: 31714807
BE1	BDNF/NT-3 growth factors receptor	TRKB	Q16620	-1	PMID: 31746551
BE1	D(1A) dopamine receptor	DRD1	P21728	1	PMID: 17924782
BE1	D(2) dopamine receptor	DRD2	P14416	-1	PMID: 29324652
BE1	Sodium-dependent dopamine transporter, DAT	SLC6A3	Q01959	1	[1] PMID: 31714807 [2] PMID: 20417658
BE1	Synaptic vesicular amine transporter	SLC18A2	Q05940	1	PMID: 28560316
BE1	Gamma-aminobutyric acid type B receptor subunit 1 (GABA-B receptor 1) (GABA-B-R1) (GABA-BR1) (GABABR1) (Gb1)	GABBR1	Q9UBS5	-1	[1] PMID: 31714807 [2] PMID: 28546212
BE1	Gamma-aminobutyric acid type B receptor subunit 2 (GABA-B receptor 2) (GABA-B-R2) (GABA-BR2) (GABABR2) (Gb2) (G-protein coupled receptor 51) (HG20)	GABBR2	O75899	-1	PMID: 31714807
BE1	Gamma-aminobutyric acid receptor subunit alpha-1 (GABA(A) receptor subunit alpha-1)	GABRA1	P14867	-1	[1] PMID: 12562571 [2] PMID: 28546212
BE1	Gamma-aminobutyric acid receptor subunit alpha-2 (GABA(A) receptor subunit alpha-2)	GABRA2	P47869	-1	PMID: 28546212
BE1	Gamma-aminobutyric acid receptor subunit alpha-3 (GABA(A) receptor subunit alpha-3)	GABRA3	P34903	-1	PMID: 28546212
BE1	Gamma-aminobutyric acid receptor subunit alpha-4 (GABA(A) receptor subunit alpha-4)	GABRA4	P48169	-1	PMID: 28546212
BE1	Gamma-aminobutyric acid receptor subunit alpha-5 (GABA(A) receptor subunit alpha-5)	GABRA5	P31644	-1	PMID: 28546212
BE1	Gamma-aminobutyric acid receptor subunit alpha-6 (GABA(A) receptor subunit alpha-6)	GABRA6	Q16445	-1	PMID: 28546212
BE1	Glutamate receptor 1 (GluR-1) (AMPA-selective glutamate receptor 1) (GluR-A) (GluR-K1) (Glutamate receptor ionotropic, AMPA 1) (GluA1)	GRIA1	P42261	1	PMID: 12562571
BE1	Glutamate receptor 2 (GluR-2) (AMPA-selective glutamate receptor 2) (GluR-B) (GluR-K2) (Glutamate receptor ionotropic, AMPA 2) (GluA2)	GRIA2	P42262	1	PMID: 12562571
BE1	Glutamate receptor 3 (GluR-3) (AMPA-selective glutamate receptor 3) (GluR-C) (GluR-K3) (Glutamate receptor ionotropic, AMPA 3) (GluA3)	GRIA3	P42263	1	PMID: 12562571
BE1	Glutamate receptor 4 (GluR-4) (GluR4) (AMPA-selective glutamate receptor 4) (GluR-D) (Glutamate receptor ionotropic, AMPA 4) (GluA4)	GRIA4	P48058	1	PMID: 12562571
BE1	Glutamate receptor ionotropic, kainate 1 (GluK1) (Excitatory amino acid receptor 3) (EAA3) (Glutamate receptor 5) (GluR-5) (GluR5)	GRIK1	P39086	1	PMID: 12562571
BE1	Glutamate receptor ionotropic, kainate 2 (GluK2) (Excitatory amino acid receptor 4) (EAA4) (Glutamate receptor 6) (GluR-6) (GluR6)	GRIK2	Q13002	1	PMID: 12562571
BE1	Glutamate receptor ionotropic, kainate 3 (GluK3) (Excitatory amino acid receptor 5) (EAA5) (Glutamate receptor 7) (GluR-7) (GluR7)	GRIK3	Q13003	1	PMID: 12562571
BE1	Glutamate receptor ionotropic, kainate 4 (GluK4) (Excitatory amino acid receptor 1) (EAA1) (Glutamate receptor KA-1) (KA1)	GRIK4	Q16099	1	PMID: 12562571
BE1	Glutamate receptor ionotropic, kainate 5 (GluK5) (Excitatory amino acid receptor 2) (EAA2) (Glutamate receptor KA-2) (KA2)	GRIK5	Q16478	1	PMID: 12562571
BE1	Glutamate receptor ionotropic, NMDA 1 (GluN1) (Glutamate [NMDA] receptor subunit zeta-1) (N-methyl-D-aspartate receptor subunit NR1) (NMD-R1)	GRIN1	Q05586	1	PMID: 28762842
BE1	Glutamate receptor ionotropic, NMDA 2A (GluN2A) (Glutamate [NMDA] receptor subunit epsilon-1) (N-methyl D-aspartate receptor subtype 2A) (NMDAR2A) (NR2A) (hNR2A)	GRIN2A	Q12879	1	PMID: 28762842
BE1	Glutamate receptor ionotropic, NMDA 2B (GluN2B) (Glutamate [NMDA] receptor subunit epsilon-2) (N-methyl D-aspartate receptor subtype 2B) (NMDAR2B) (NR2B) (N-methyl-D-aspartate receptor subunit 3) (NR3) (hNR3)	GRIN2B	Q13224	1	PMID: 28762842
BE1	Glutamate receptor ionotropic, NMDA 2C (GluN2C) (Glutamate [NMDA] receptor subunit epsilon-3) (N-methyl D-aspartate receptor subtype 2C) (NMDAR2C) (NR2C)	GRIN2C	Q14957	1	PMID: 28762842
BE1	Glutamate receptor ionotropic, NMDA 2D (GluN2D) (EB11) (Glutamate [NMDA] receptor subunit epsilon-4) (N-methyl D-aspartate receptor subtype 2D) (NMDAR2D) (NR2D)	GRIN2D	O15399	1	PMID: 28762842
BE1	Glutamate receptor ionotropic, NMDA 3A (GluN3A) (N-methyl-D-aspartate receptor subtype 3A) (NMDAR3A) (NR3A) (NMDAR-L)	GRIN3A	Q8TCU5	1	PMID: 28762842
BE1	Glutamate receptor ionotropic, NMDA 3B (GluN3B) (N-methyl-D-aspartate receptor subtype 3B) (NMDAR3B) (NR3B)	GRIN3B	O60391	1	PMID: 28762842
BE1	Trace amine-associated receptor 1	TAAR1	Q96RJ0	-1	PMID: 29535626
BE2	Glucago [Cleaved into: GLP-1]	GCG	P01275	-1	[1] PMID: 28846695 [2] PMID: 28762842 [3] PMID: 29324652
BE2	Glucagon-like peptide 1 receptor (GLP-1 receptor) (GLP-1-R) (GLP-1R)	GLP1R	P43220	-1	PMID: 31714807
BE2	Peptide YY (PYY) (PYY-I) (Peptide tyrosine tyrosine) [Cleaved into: Peptide YY(3-36) (PYY-II)]	PYY	P10082	-1	[1] PMID: 28762842 [2] PMID: 18534636
BE2	Agouti-related protein	AGRP	O00253	1	[1] PMID: 28762842 [2] DOI: 10.1016/j.rmta.2017.04.004 [3]PMID: 28072397
BE2	Orexin	HCRT OX	O43612	1	[1] PMID: 28762842 [2] PMID: 22569505 [3] PMID: 30125533
BE2	Orexin receptor type 1	HCRTR1	O43613	1	PMID: 22569505
BE2	Orexin receptor type 2	HCRTR2	O43614	1	PMID: 30125533
BE2	Melanocortin receptor 4	MC4R	P32245	-1	PMID: 29367837
BE2	Cannabinoid receptor 1	CNR1	P21554	1	[1] PMID: 23072421 [2] PMID: 29261146
BE2	Casein kinase I isoform epsilon	CSNK1E	P49674	-1	PMID: 29324652
BE2	Delta-type opioid receptor, DOR	OPRD1	P41143	1	PMID: 26499083
BE2	Kappa-type opioid receptor, KOR	OPRK1	P41145	1	PMID: 26499083
BE2	Mu-type opioid receptor, MOR	OPRM1	P35372	1	PMID: 31714807
BE2	Proenkephalin-A	PENK	P01210	-1	PMID: 22138162
BE2	Corticotropin-releasing factor receptor 1	CRHR1	P34998	1	[1] PMID: 29324652 [2] PMID: 29324652
BE2	Corticotropin-releasing factor receptor 2	CRHR2	Q13324	1	[1] PMID: 29324652 [2] PMID: 29324652
BE2	Nociceptin receptor	OPRL1	P41146	-1	[1] PMID: 29324652 [2] PMID: 29324652
BE2	Prepronociceptin [Cleaved into: Nocistatin; Nociceptin (Orphanin FQ) (PPNOC) ; Orphanin FQ2]	PNOC OFQ	Q13519	-1	[1] PMID: 29324652 [2] PMID: 29324652

## Sheet: C
Supplementary Table C. Summary of the data (number of entries in the database for each data type) used as for model construction (network and training set).
Data type	Number of entries
In-house databases information
Considered Interactions	437071
Considered Proteins	16961
Characterized Drugs	5414
Drug Targets	2690
Characterized Clinical Conditions	253
Clinical Conditions Key Proteins Characterized	4076
Training set information
Curated drug-indications restrictions	1802640 (1731 positive)
Drug-ADRs restrictions	30096 (2640 positive)
Drug-indications/ADRs protein correlations	2175
ADR: Adverse Drug Reactions

## Sheet: D
Supplementary Table D. Drug-dependent information for the quantitative mechanism of action mathematical modeling of other ADHD medications used for identificaton of optimized tSignal definition. Volume of distribution is provided for the population in which the drug has been used.
Drug	Target Uniprot code	Target Sign	Administration route	Clearance organ	Half life (T1/2, h)	Bioavailavility (%)	Tmax (h)	Blood-brain barrier crossing [0-1]	Volume of distribution (child)	Volume of distribution (adults)
Amphetamine	P21397	-1	ORAL	KIDNEY	11	75	3	1	174.4	280
Amphetamine	P27338	-1
Amphetamine	P23975	-1
Amphetamine	Q01959	-1
Atomoxetine	P23975	-1	ORAL	KIDNEY	5	63	1.5	1	65.52	-
Bupropion	P23975	-1	ORAL	KIDNEY	21	106.5	5	1	-	3337.05
Bupropion	Q01959	-1
Bupropion	P02708	-1
Bupropion	Q15822	-1
Bupropion	P32297	-1
Bupropion	P43681	-1
Bupropion	P30532	-1
Bupropion	Q15825	-1
Bupropion	P36544	-1
Bupropion	Q9UGM1	-1
Bupropion	Q9GZZ6	-1
Bupropion	P46098	-1
Clonidine	P08913	1	ORAL	KIDNEY	14	71	4	1	65.52	-
Clonidine	P35348	1
Clonidine	P18089	1
Clonidine	P18825	1
Clonidine	P25100	1
Clonidine	P35368	1
Dexmethylphenidate	Q01959	-1	ORAL	KIDNEY	2	23	1.25	1	82.68	185.5
Dexmethylphenidate	P23975	-1
Guanfacine	P08913	1	ORAL	KIDNEY	17	58	5	1	196.56	-

## Sheet: E
Supplementary Table E. List of clinical trials used to be modelled to optimize the model-based efficacy value in pediatric-adolescent ADHD and in adult ADHD
Population	Drug	Time	Dose (mg)	Efficacy scale value	References	Accuracy of TPMS model
Adult	Amphetamine	4	12.5	-18.1	NCT02604407; PMID: 28712074	93.18
Adult	Amphetamine	4	37.5	-23.8	NCT02604407; PMID: 28712074	93.16
Adult	Bupropion	6	200	-14.7	NCT01270555	93.28
Adult	Dexmethylphenidate	8	3.5	-11.85	NCT02141113; PMID: 26730446	93.17
Adult	Dexmethylphenidate	5	20	-13.7	PMID: 17137560	93.23
Adult	Dexmethylphenidate	5	30	-13.4	PMID: 17137560	93.12
Adult	Dexmethylphenidate	5	40	-16.9	PMID: 17137560	93.22
Adult	Lisdexamfetamine	52	30	-19.3	NCT00337285; PMID: 21438796	93.02
Adult	Lisdexamfetamine	52	50	-24	NCT00337285; PMID: 21438796	93.04
Adult	Lisdexamfetamine	6	50	-19	PMID: 20576091	93
Adult	Lisdexamfetamine	52	70	-27.3	NCT00337285; PMID: 21438796	93.06
Adult	Methylphenidate	9	40	-16	NCT01259492; PMID: 24371021	93.3
Adult	Methylphenidate	9	60	-16.8	NCT01259492; PMID: 24371021	93.34
Adult	Methylphenidate	9	80	-14.7	NCT01259492; PMID: 24371021	93.34
Pediatric-adolescent	Amphetamine	8	10	-11.9	NCT00393042; PMID: 22136094	93.18
Pediatric-adolescent	Amphetamine	4	10	-14.7	NCT00507065; PMID: 16678648	93.19
Pediatric-adolescent	Amphetamine	8	20	-18.93	NCT00393042; PMID: 22136094	93.23
Pediatric-adolescent	Amphetamine	4	20	-19.53	NCT00507065; PMID: 16678648	93.18
Pediatric-adolescent	Amphetamine	8	30	-18.65	NCT00393042; PMID: 22136094	93.2
Pediatric-adolescent	Amphetamine	4	30	-19.28	NCT00507065; PMID: 16678648	93.26
Pediatric-adolescent	Amphetamine	4	40	-17.26	NCT00507065; PMID: 16678648	93.19
Pediatric-adolescent	Atomoxetine	10	60	-18.8	NCT01244490; PMID: 25453486	92.97
Pediatric-adolescent	Atomoxetine	16	65.4	-18.1	NCT00447278	93
Pediatric-adolescent	Clonidine	8	8.72	-16.5	PMID: 21241954	92.91
Pediatric-adolescent	Clonidine	8	17.44	-19.4	PMID: 21241954	92.9
Pediatric-adolescent	Dexmethylphenidate	8	10	-10.7	NCT00393042; PMID: 22136094	93.25
Pediatric-adolescent	Dexmethylphenidate	8	20	-17.23	NCT00393042; PMID: 22136094	93.22
Pediatric-adolescent	Dexmethylphenidate	8	27.5	-18.64	NCT00393042; PMID: 22136094	93.22
Pediatric-adolescent	Guanfacine	10	4	-23.9	NCT01244490; PMID: 25453486	92.8
Pediatric-adolescent	Lisdexamfetamine	4	30	-22	PMID: 17577466	93.14
Pediatric-adolescent	Lisdexamfetamine	50	50	-25.8	NCT01328756; PMID: 29383572	93.14
Pediatric-adolescent	Lisdexamfetamine	4	50	-23.3	PMID: 17577466	93.08
Pediatric-adolescent	Lisdexamfetamine	7	50	-24.3	NCT00763971; PMID: 23332456	93.06
Pediatric-adolescent	Lisdexamfetamine	4	70	-26.7	PMID: 17577466	93.04
Pediatric-adolescent	Methylphenidate	7	36	-18.7	NCT00763971; PMID: 23332456	93.33

## Sheet: F
Supplementary Table F. Top 30 LDX and MPH MoA-model proteins with highest sensitivity.
Drug	UniProt ID	Gene name	%Max. tSignal Difference LDX/MPH
LDX	P31749	AKT1	31.7373
LDX	P31751	AKT2	29.3652
LDX	Q9Y243	AKT3	29.3678
LDX	Q9UQM7	CAMK2A	29.3213
LDX	Q13554	CAMK2B	29.3339
LDX	Q13557	CAMK2D	29.335
LDX	Q13555	CAMK2G	29.3246
LDX	P00533	EGFR	29.189
LDX	P04626	ERBB2	29.2489
LDX	P62873	GNB1	29.2153
LDX	P59768	GNG2	29.2268
LDX	O43318	MAP3K7	29.2956
LDX	P28482	MAPK1	29.5674
LDX	Q15759	MAPK11	29.3814
LDX	P53778	MAPK12	29.3713
LDX	O15264	MAPK13	29.3872
LDX	Q16539	MAPK14	29.3755
LDX	P27361	MAPK3	29.3423
LDX	P19838	NFKB1	29.3679
LDX	P67775	PPP2CA	29.3647
LDX	P62714	PPP2CB	29.325
LDX	P30153	PPP2R1A	29.3515
LDX	P30154	PPP2R1B	29.339
LDX	P17252	PRKCA	29.3574
LDX	P05771	PRKCB	29.3448
LDX	Q05513	PRKCZ	29.2555
LDX	Q05397	PTK2	31.4019
LDX	P63000	RAC1	29.3164
LDX	P40763	STAT3	29.1957
LDX	Q9Y4K3	TRAF6	29.1784
MPH	P01185	AVP	14.7912
MPH	P10145	CXCL8	13.697
MPH	P04839	CYBB	14.5008
MPH	P50548	ERF	13.9742
MPH	Q9UBU3	GHRL	14.3658
MPH	P08908	HTR1A	15.298
MPH	Q14643	ITPR1	13.7358
MPH	Q14571	ITPR2	13.7368
MPH	Q14573	ITPR3	13.7368
MPH	O14733	MAP2K7	13.4216
MPH	Q13233	MAP3K1	14.2578
MPH	P53779	MAPK10	14.1228
MPH	P45983	MAPK8	15.0213
MPH	P19838	NFKB1	17.4298
MPH	Q08209	PPP3CA	14.3569
MPH	P16298	PPP3CB	14.3569
MPH	P48454	PPP3CC	14.3569
MPH	P63098	PPP3R1	14.2557
MPH	Q96LZ3	PPP3R2	14.2557
MPH	P17252	PRKCA	14.839
MPH	P05771	PRKCB	13.2401
MPH	Q05513	PRKCZ	14.3192
MPH	P15153	RAC2	15.1488
MPH	P60763	RAC3	14.7398
MPH	Q9Y572	RIPK3	13.8559
MPH	Q02447	SP3	14.0573
MPH	P01375	TNF	14.9586
MPH	P21580	TNFAIP3	14.3978
MPH	P19438	TNFRSF1A	15.5099
MPH	Q9Y4K3	TRAF6	13.8752

## Sheet: G
Supplementary Table G. List of proteins on the definition of each disease to optimize the model-derived efficacy value (optimized tSignal) to clinical efficacy values. Activation in disease column indicates whether the protein is increased/overactivated (1) or reduced/inhibited (-1) in the context of each disease (1/-1 denote conflicting or complex role of the protein on the disease)
Disease/population	Uniprot code	Activation in disease
ADHD in pedatric-adolescents	Q06413	-1
ADHD in pedatric-adolescents	Q13255	-1
ADHD in pedatric-adolescents	Q14005	1
ADHD in pedatric-adolescents	Q14831	-1
ADHD in pedatric-adolescents	Q15759	-1
ADHD in pedatric-adolescents	Q16526	-1
ADHD in pedatric-adolescents	Q49AN0	-1
ADHD in pedatric-adolescents	Q7Z7J9	1
ADHD in pedatric-adolescents	Q8IVB4	-1
ADHD in pedatric-adolescents	Q8IWU9	-1
ADHD in pedatric-adolescents	Q99259	-1
ADHD in pedatric-adolescents	Q9BY67	1
ADHD in pedatric-adolescents	Q9HAR2	-1
ADHD in pedatric-adolescents	Q9Y243	1
ADHD in pedatric-adolescents	Q9Y2X7	-1
ADHD in pedatric-adolescents	P01031	-1
ADHD in pedatric-adolescents	P01583	1
ADHD in pedatric-adolescents	P02741	1
ADHD in pedatric-adolescents	P04271	-1
ADHD in pedatric-adolescents	P05231	1
ADHD in pedatric-adolescents	P17612	-1
ADHD in pedatric-adolescents	P18510	-1
ADHD in pedatric-adolescents	P22612	-1
ADHD in pedatric-adolescents	P22694	-1
ADHD in pedatric-adolescents	P27361	1
ADHD in pedatric-adolescents	P42226	-1
ADHD in pedatric-adolescents	Q16620	-1
ADHD in pedatric-adolescents	P24385	-1
ADHD in pedatric-adolescents	O00222	-1
ADHD in pedatric-adolescents	O00327	-1
ADHD in pedatric-adolescents	O15055	-1
ADHD in pedatric-adolescents	O15409	-1
ADHD in pedatric-adolescents	O15516	-1
ADHD in pedatric-adolescents	O15534	-1
ADHD in pedatric-adolescents	O60260	-1
ADHD in pedatric-adolescents	O75955	1
ADHD in pedatric-adolescents	P01374	1
ADHD in pedatric-adolescents	P01375	1
ADHD in pedatric-adolescents	P01579	-1
ADHD in pedatric-adolescents	P01584	1
ADHD in pedatric-adolescents	P02792	-1
ADHD in pedatric-adolescents	P02794	-1
ADHD in pedatric-adolescents	P05112	-1
ADHD in pedatric-adolescents	P05113	-1
ADHD in pedatric-adolescents	P09172	-1
ADHD in pedatric-adolescents	P0C0L5	-1
ADHD in pedatric-adolescents	P10828	-1
ADHD in pedatric-adolescents	P11473	-1
ADHD in pedatric-adolescents	P14416	1
ADHD in pedatric-adolescents	P16220	-1
ADHD in pedatric-adolescents	P19838	1
ADHD in pedatric-adolescents	P20783	-1
ADHD in pedatric-adolescents	P21359	-1
ADHD in pedatric-adolescents	P21397	1
ADHD in pedatric-adolescents	P21728	-1
ADHD in pedatric-adolescents	P21917	-1
ADHD in pedatric-adolescents	P21918	-1
ADHD in pedatric-adolescents	P21964	1
ADHD in pedatric-adolescents	P22301	-1
ADHD in pedatric-adolescents	P23560	-1
ADHD in pedatric-adolescents	P23975	1
ADHD in pedatric-adolescents	P26992	-1
ADHD in pedatric-adolescents	P27169	-1
ADHD in pedatric-adolescents	P28222	-1
ADHD in pedatric-adolescents	P28223	-1
ADHD in pedatric-adolescents	P29475	-1
ADHD in pedatric-adolescents	P30531	-1
ADHD in pedatric-adolescents	P31749	1
ADHD in pedatric-adolescents	P31751	1
ADHD in pedatric-adolescents	P35225	1
ADHD in pedatric-adolescents	P35462	1
ADHD in pedatric-adolescents	P38936	1
ADHD in pedatric-adolescents	P39905	1
ADHD in pedatric-adolescents	P41594	-1
ADHD in pedatric-adolescents	P42345	-1
ADHD in pedatric-adolescents	P43354	-1
ADHD in pedatric-adolescents	P46937	-1
ADHD in pedatric-adolescents	P55290	1
ADHD in pedatric-adolescents	P60568	-1
ADHD in pedatric-adolescents	P60880	-1
ADHD in pedatric-adolescents	Q00653	1
ADHD in pedatric-adolescents	Q01851	-1
ADHD in pedatric-adolescents	Q01959	1
ADHD in adults	P01031	-1
ADHD in adults	P01583	1
ADHD in adults	P02741	1
ADHD in adults	P04271	-1
ADHD in adults	P05231	1
ADHD in adults	P17612	-1
ADHD in adults	P18510	-1
ADHD in adults	P22612	-1
ADHD in adults	P27361	1
ADHD in adults	P24385	-1
ADHD in adults	O00222	-1
ADHD in adults	O00327	-1
ADHD in adults	O15055	-1
ADHD in adults	O15409	-1
ADHD in adults	O15516	-1
ADHD in adults	O15534	-1
ADHD in adults	O60260	-1
ADHD in adults	O75955	1
ADHD in adults	P01374	1
ADHD in adults	P01584	1
ADHD in adults	P02792	-1
ADHD in adults	P02794	-1
ADHD in adults	P09172	-1
ADHD in adults	P0C0L5	-1
ADHD in adults	P10828	-1
ADHD in adults	P11473	-1
ADHD in adults	P14416	1
ADHD in adults	P16220	-1
ADHD in adults	P19838	1
ADHD in adults	P21359	-1
ADHD in adults	P21397	1
ADHD in adults	P21728	-1
ADHD in adults	P21917	-1
ADHD in adults	P21918	-1
ADHD in adults	P21964	1
ADHD in adults	P25103	-1
ADHD in adults	P27169	-1
ADHD in adults	P28222	-1
ADHD in adults	P28223	-1
ADHD in adults	P29475	-1
ADHD in adults	P30531	-1
ADHD in adults	P31749	1
ADHD in adults	P31751	1
ADHD in adults	P35462	1
ADHD in adults	P38936	1
ADHD in adults	P39905	1
ADHD in adults	P41594	-1
ADHD in adults	P43354	-1
ADHD in adults	P55290	1
ADHD in adults	Q01851	-1
ADHD in adults	Q01959	1
ADHD in adults	Q06413	-1
ADHD in adults	Q13255	-1
ADHD in adults	Q14005	1
ADHD in adults	Q14831	-1
ADHD in adults	Q15759	-1
ADHD in adults	Q16526	-1
ADHD in adults	Q49AN0	-1
ADHD in adults	Q7Z7J9	1
ADHD in adults	Q8IVB4	-1
ADHD in adults	Q8IWU9	-1
ADHD in adults	Q99259	-1
ADHD in adults	Q9BY67	1
ADHD in adults	Q9HAR2	-1
ADHD in adults	Q9Y243	1
ADHD in adults	Q9Y2X7	-1
